# Supplementary material for: Metabolic Changes by Wine Flor-Yeasts with Gluconic Acid as the Sole Carbon Source
Source: Metabolites. 2021 Mar 6;11(3):150. doi: 10.3390/metabo11030150 (PMC8001445; doi:10.3390/metabo11030150)
Supplement: Supplementary file 1 [file metabolites-11-00150-s001.zip]

Archive with 2 entries (2 files):
- Supplementary Table 1S.xlsx
- Supplementary Table 2S.xlsx
