# Supplementary material for: Metabolic Changes by Wine Flor-Yeasts with Gluconic Acid as the Sole Carbon Source
Source: Metabolites. 2021 Mar 6;11(3):150. doi: 10.3390/metabo11030150 (PMC8001445; doi:10.3390/metabo11030150)
Supplement: Supplementary file 1 [file metabolites-11-00150-s001.zip › Supplementary Table 1S.xlsx]

## Sheet: Sheet1
Supplementary Table 1S: Pathway match status of the top 15 endometabolites with highest VIP scores. Match status (number of metabolites in given data sample/total number of metabolites in the pathway), p value, -log(p), Holm p value, false discovery rate (FDR) of all generated pathways.
Pathway Name	Match Status	p	-log(p)	Holm p	FDR	Impact
Glycerolipid metabolism	1/14	4.7069e-05	9.9639	0.0012709	0.00084594	0.28525
Glyoxylate and dicarboxylate metabolism	4/26	6.2662e-05	9.6778	0.0016292	0.00084594	0.11948
Aminoacyl-tRNA biosynthesis	3/46	0.00028026	8.1798	0.0070065	0.0013409	0
Glutathione metabolism	2/26	0.00028039	8.1793	0.0070065	0.0013409	0.0743
Citrate cycle (TCA cycle)	2/20	0.00036846	7.9062	0.0084745	0.0013409	0.12311
Glycine, serine and threonine metabolism	1/32	0.00049665	7.6076	0.010926	0.0013409	0.2019
Methane metabolism	1/23	0.00049665	7.6076	0.010926	0.0013409	0.07942
Cyanoamino acid metabolism	1/8	0.00049665	7.6076	0.010926	0.0013409	0
Thiamine metabolism	1/18	0.00049665	7.6076	0.010926	0.0013409	0
Porphyrin and chlorophyll metabolism	1/23	0.00049665	7.6076	0.010926	0.0013409	0
Steroid biosynthesis	1/30	0.0011974	6.7276	0.020356	0.0027513	0
Amino sugar and nucleotide sugar metabolism	2/24	0.0012228	6.7066	0.020356	0.0027513	0
Biosynthesis of unsaturated fatty acids	1/23	0.0034561	5.6676	0.051842	0.0055558	0
Arginine biosynthesis	1/18	0.0043339	5.4413	0.060674	0.0055558	0
Pyrimidine metabolism	1/34	0.0043339	5.4413	0.060674	0.0055558	0
Nitrogen metabolism	1/5	0.0043339	5.4413	0.060674	0.0055558	0
Alanine, aspartate and glutamate metabolism	3/22	0.0045905	5.3838	0.060674	0.0055558	0.19424
Sulfur metabolism	1/13	0.0047327	5.3533	0.060674	0.0055558	0.05844
Tyrosine metabolism	1/15	0.0047327	5.3533	0.060674	0.0055558	0
Propanoate metabolism	1/19	0.0047327	5.3533	0.060674	0.0055558	0
Butanoate metabolism	1/14	0.0047327	5.3533	0.060674	0.0055558	0
Nicotinate and nicotinamide metabolism	1/12	0.0047327	5.3533	0.060674	0.0055558	0
Fructose and mannose metabolism	1/14	0.0047327	5.3533	0.060674	0.0055558	0
Purine metabolism	2/62	0.017256	4.0596	0.069022	0.019413	0.01351
Starch and sucrose metabolism	2/15	0.017992	4.0178	0.069022	0.019432	0.39803
Galactose metabolism	1/17	0.11976	2.1223	0.23952	0.12437	0
Pentose phosphate pathway	1/18	0.42062	0.86603	0.42062	0.42062	0.23993
