# Supplementary material for: Metabolic Changes by Wine Flor-Yeasts with Gluconic Acid as the Sole Carbon Source
Source: Metabolites. 2021 Mar 6;11(3):150. doi: 10.3390/metabo11030150 (PMC8001445; doi:10.3390/metabo11030150)
Supplement: Supplementary file 1 [file metabolites-11-00150-s001.zip › Supplementary Table 2S.xlsx]

## Sheet: Sheet1
Supplementary Table 2S: Average concentration (µmol/g) and standard deviations (SD) of endomentabolites detected in all conditions. Different letters (A-C) indicate homogeneous groups (HG) statistically significantly differing in values of concentration of the endometabolite among the conditions (p < 0.05, F-test).
Metabolite	Chemical Family	CAS	Day 0			Day 1			Day 3			Day 6
			Avg	SD	HG	Avg	SD	HG	Avg	SD	HG	Avg	SD	HG
Glycine	Amino Acids	56-40-6	6.59e-10	5.8e-11	B	3.509e-11	2.7715e-11	A	0	0	A	0	0	A
L-alanine	Amino Acids	56-41-7	2.93e-09	5.7e-10	B	0	0	A	0	0	A	0	0	A
L-glutamic acid	Amino Acids	56-86-0	1.91e-09	4e-11	C	3.37333e-10	8.08229e-11	B	0	0	A	5.23667e-11	4.03703e-11	A
L-glutamine	Amino Acids	56-85-9	7.77667e-10	3.125e-10	B	0	0	A	0	0	A	0	0	A
L-lysine	Amino Acids	56-87-1	1.72667e-09	2.75015e-10	B	0	0	A	0	0	A	1.68e-11	4.1509e-12	A
L-proline	Amino Acids	147-85-3	0	0	A	1.54e-11	2e-12	B	0	0	A	0	0	A
L-Pyroglutamic acid	Amino Acids	98-79-3	0	0	A	0	0	A	6.57e-11	1.51e-11	B	1.35667e-10	1.65025e-11	C
L-serine	Amino Acids	56-45-1	3.16e-10	5e-12	B	0	0	A	0	0	A	0	0	A
L-threonine	Amino Acids	72-19-5	2.21333e-10	5.75007e-11	B	0	0	A	0	0	A	0	0	A
L-valine	Amino Acids	72-18-4	2.31e-10	5.9e-11	B	2.51667e-11	2.06786e-11	A	0	0	A	0	0	A
4-L-Hydroxyproline	Amino Acids	51-35-4	2.12e-10	1.7e-11	B	0	0	A	0	0	A	0	0	A
Tyrosine	Amino Acids	60-18-4	1.048e-10	2.43006e-11	B	0	0	A	0	0	A	0	0	A
D-trehalose	Disaccharide	99-20-7	2.72e-09	4.9e-10	A	2.53667e-09	1.04644e-09	A	1.33e-08	1.47986e-09	B	1.46e-08	3.60555e-10	B
Heptadecanoic acid (Margaric)	Fatty Acids	506-12-7	7.68667e-11	7.50555e-13	B	0	0	A	0	0	A	0	0	A
Octadec-9-enoic acid (Oleic)	Fatty Acids	112-80-1	2.76e-09	1.1e-10	B	1.59667e-10	4.40038e-11	A	1.01667e-10	1.35031e-11	A	7.58e-11	1.8e-12	A
Hexadecanoic acid (Palmitic)	Fatty Acids	57-10-3	1.42333e-09	5.50757e-11	B	2.55333e-10	1.62891e-10	A	1.39333e-10	2.01329e-11	A	1.20333e-10	1.79536e-11	A
Hexadec-9-enoic acid (Palmitoleic)	Fatty Acids	373-49-9	2.34333e-09	7.50555e-11	B	0	0	A	6.95333e-11	1.79845e-11	A	5.70667e-11	2.77549e-12	A
Octadecanoic acid (Stearic)	Fatty Acids	57-11-4	3.91e-10	1e-11	C	1.09233e-10	3.6701e-11	B	0	0	A	0	0	A
D-glucose	Monosaccharide	50-99-7	0	0	A	5.26333e-09	6.95006e-10	B	8.69933e-10	9.97021e-10	A	2.11767e-10	1.1635e-10	A
D-mannose	Monosaccharide	3458-28-4	6.10667e-09	4.75009e-10	B	0	0	A	0	0	A	0	0	A
Fructose	Monosaccharide	57-48-7	0	0	A	0	0	A	0	0	A	1.30333e-11	2.45017e-12	B
L- sorbose	Monosaccharide	87-79-6	5.86667e-10	9.35004e-11	B	9.47e-10	1.22503e-10	C	0	0	A	2.38333e-11	4.75009e-12	A
Citric acid	Other acid	77-92-9	1.34e-09	2.1e-10	C	1.77267e-10	7.96003e-11	A	6.81e-10	9.36643e-11	B	6.79667e-10	8.67256e-11	B
Fumaric acid	Other acid	110-17-8	1.28e-10	1.9e-11	B	0	0	A	0	0	A	0	0	A
L-lactic acido	Other acid	79-33-4	1.92e-10	3.7e-11	C	5.37e-11	3.78e-11	B	0	0	A	0	0	A
Succinic acid	Other acid	110-15-6	5.79333e-10	1.355e-10	B	0	0	A	0	0	A	0	0	A
Ergosterol	Other alcohol	57-87-4	0	0	A	0	0	A	1.74333e-10	1.69214e-11	B	1.16e-10	4.3589e-12	C
Pantothenic acid	Other alcohol	79-83-4	2.97e-10	8.2e-11	B	0	0	A	0	0	A	0	0	A
Adenosine	Other sugar	58-61-7	0	0	A	2.66333e-11	6.22923e-12	B	0	0	A	0	0	A
D-glucose-6-phosphate	Other sugar	15209-12-8	1.058e-10	6.30238e-12	B	0	0	A	0	0	A	0	0	A
D-ribose-5-phosphate	Other sugar	3615-55-2	0	0	A	1.303e-11	7.45505e-12	B	0	0	A	0	0	A
Glycerol-1-phosphate	Other sugar	5746-57-6	1.91e-09	2.1e-10	B	0	0	A	1.21433e-11	4.28435e-12	A	1.59333e-11	2.35018e-12	A
Erythritol (1,2,3,4-Butanetetrol)	Sugar alcohols	149-32-6	1.38e-09	2.3e-10	C	1.07233e-09	1.09573e-10	B	0	0	A	0	0	A
Glycerol	Sugar acids	56-81-5	0	0	A	0	0	A	2.99767e-07	2.38692e-10	B	5.05667e-10	1.355e-10	B
